# Supplementary material for: Taxonomic Profile of Cultivable Microbiota from Adult Sheep Follicular Fluid and Its Effects on In Vitro Development of Prepubertal Lamb Oocytes
Source: Animals (Basel). 2025 Jul 2;15(13):1951. doi: 10.3390/ani15131951 (PMC12249267; doi:10.3390/ani15131951)
Supplement: Supplementary file 1 [file animals-15-01951-s001.zip]

Archive with 1 entries (1 files):
- animals-3682036-supplementary.pdf
